# Supplementary material for: Gut Microbiota and Brain Alterations after Refeeding in a Translational Anorexia Nervosa Rat Model
Source: Int J Mol Sci. 2023 May 30;24(11):9496. doi: 10.3390/ijms24119496 (PMC10253567; doi:10.3390/ijms24119496)
Supplement: Supplementary file 1 [file ijms-24-09496-s001.zip]

Archive with 1 entries (1 files):
- ijms-2399563-supplementary.pdf
